# Supplementary material for: Molecular and Morphometric Update on Italian Salicornia (Chenopodiaceae), with a Focus on the Species S. procumbens s. l
Source: Plants (Basel). 2023 Jan 13;12(2):375. doi: 10.3390/plants12020375 (PMC9860865; doi:10.3390/plants12020375)
Supplement: Supplementary file 1 [file plants-12-00375-s001.zip]

Archive with 1 entries (1 files):
- plants-2109264-supplementary.pdf
